# Supplementary material for: Triterpenes Drug Delivery Systems, a Modern Approach for Arthritis Targeted Therapy
Source: Pharmaceuticals (Basel). 2023 Dec 28;17(1):54. doi: 10.3390/ph17010054 (PMC10819636; doi:10.3390/ph17010054)
Supplement: Supplementary file 1 [file pharmaceuticals-17-00054-s001.zip]

Archive with 1 entries (1 files):
- pharmaceuticals-2712951-supplementary.pdf
